# Supplementary material for: Description of a new species of Membranobalanus (Crustacea, Cirripedia) from southern Australia
Source: Zookeys. 2019 Aug 29;873:25–42. doi: 10.3897/zookeys.873.35421 (PMC6728363; doi:10.3897/zookeys.873.35421)
Supplement: XML Treatment for Membranobalanus [file zookeys.873.35421-treatment1.xml]

<!DOCTYPE tp:taxon-treatment
  PUBLIC "-//TaxonX//DTD Taxonomic Treatment Publishing DTD v0 20100105//EN" "tax-treatment-NSO.dtd">
<tp:taxon-treatment xmlns:tp="http://www.plazi.org/taxpub"><tp:treatment-meta><kwd-group><label>Taxon classification</label><kwd><named-content xmlns:xlink="http://www.w3.org/1999/xlink" content-type="kingdom">Animalia</named-content></kwd><kwd><named-content xmlns:xlink="http://www.w3.org/1999/xlink" content-type="order">Sessilia</named-content></kwd><kwd><named-content xmlns:xlink="http://www.w3.org/1999/xlink" content-type="family">Archaeobalanidae</named-content></kwd></kwd-group><mixed-citation publication-type="journal"><person-group><name><surname>Hosie</surname><given-names>Andrew M.</given-names></name><name><surname>Fromont</surname><given-names>Jane</given-names></name><name><surname>Munyard</surname><given-names>Kylie</given-names></name><name><surname>Jones</surname><given-names>Diana S.</given-names></name></person-group><article-title>Description of a new species of <italic><tp:taxon-name><tp:taxon-name-part taxon-name-part-type="genus" reg="Membranobalanus">Membranobalanus</tp:taxon-name-part></tp:taxon-name></italic> (<tp:taxon-name><tp:taxon-name-part taxon-name-part-type="subphylum">Crustacea</tp:taxon-name-part></tp:taxon-name>, <tp:taxon-name><tp:taxon-name-part taxon-name-part-type="infraclass">Cirripedia</tp:taxon-name-part></tp:taxon-name>) from southern Australia</article-title><source>Zookeys</source><day>29</day><month>8</month><year>2019</year><volume>873</volume><fpage>25</fpage><lpage>42</lpage><pub-id pub-id-type="doi">10.3897/zookeys.873.35421</pub-id></mixed-citation></tp:treatment-meta><tp:nomenclature><tp:taxon-name><object-id xmlns:xlink="http://www.w3.org/1999/xlink" content-type="arpha" xlink:type="simple">CBA07DDC8B85516BBC8CA34CC387C3D3</object-id>
                      <tp:taxon-name-part taxon-name-part-type="genus" reg="Membranobalanus">Membranobalanus</tp:taxon-name-part>
                    </tp:taxon-name><tp:taxon-authority>Hoek, 1913</tp:taxon-authority></tp:nomenclature><tp:treatment-sec sec-type="type species" id="SECID0ETJAC"><title>Type species.</title><p><italic><tp:taxon-name><tp:taxon-name-part taxon-name-part-type="genus" reg="Balanus">Balanus</tp:taxon-name-part> <tp:taxon-name-part taxon-name-part-type="species" reg="declivis">declivis</tp:taxon-name-part></tp:taxon-name></italic> Darwin, 1854: 275, pl. 7 fig. 4a–d; by subsequent designation (<xref ref-type="bibr" rid="B28">Pilsbry 1916</xref>: 229).</p></tp:treatment-sec><tp:treatment-sec sec-type="Species composition" id="SECID0EIKAC"><title>Species composition.</title><p><italic><tp:taxon-name><tp:taxon-name-part taxon-name-part-type="genus" reg="Membranobalanus">M.</tp:taxon-name-part> <tp:taxon-name-part taxon-name-part-type="species" reg="brachialis">brachialis</tp:taxon-name-part></tp:taxon-name></italic> (Rosell, 1972); <italic><tp:taxon-name><tp:taxon-name-part taxon-name-part-type="genus" reg="Membranobalanus">M.</tp:taxon-name-part> <tp:taxon-name-part taxon-name-part-type="species" reg="costatus">costatus</tp:taxon-name-part></tp:taxon-name></italic> Zullo &amp; Standing, 1983; <italic><tp:taxon-name><tp:taxon-name-part taxon-name-part-type="genus" reg="Membranobalanus">M.</tp:taxon-name-part> <tp:taxon-name-part taxon-name-part-type="species" reg="cuneiformis">cuneiformis</tp:taxon-name-part></tp:taxon-name></italic> (Hiro, 1936); <italic><tp:taxon-name><tp:taxon-name-part taxon-name-part-type="genus" reg="Membranobalanus">M.</tp:taxon-name-part> <tp:taxon-name-part taxon-name-part-type="species" reg="declivis">declivis</tp:taxon-name-part></tp:taxon-name></italic> (Darwin, 1854); <italic><tp:taxon-name><tp:taxon-name-part taxon-name-part-type="genus" reg="Membranobalanus">M.</tp:taxon-name-part> <tp:taxon-name-part taxon-name-part-type="species" reg="koreanus">koreanus</tp:taxon-name-part></tp:taxon-name></italic> Kim &amp; Kim, 1983; <italic><tp:taxon-name><tp:taxon-name-part taxon-name-part-type="genus" reg="Membranobalanus">M.</tp:taxon-name-part> <tp:taxon-name-part taxon-name-part-type="species" reg="longirostrum">longirostrum</tp:taxon-name-part></tp:taxon-name></italic> (Hoek, 1913); <italic><tp:taxon-name><tp:taxon-name-part taxon-name-part-type="genus" reg="Membranobalanus">M.</tp:taxon-name-part> <tp:taxon-name-part taxon-name-part-type="species" reg="nebrias">nebrias</tp:taxon-name-part></tp:taxon-name></italic> (Zullo &amp; Beach, 1973); <italic><tp:taxon-name><tp:taxon-name-part taxon-name-part-type="genus" reg="Membranobalanus">M.</tp:taxon-name-part> <tp:taxon-name-part taxon-name-part-type="species" reg="orcutti">orcutti</tp:taxon-name-part></tp:taxon-name></italic> (Pilsbry, 1907); <italic><tp:taxon-name><tp:taxon-name-part taxon-name-part-type="genus" reg="Membranobalanus">M.</tp:taxon-name-part> <tp:taxon-name-part taxon-name-part-type="species" reg="porphyrophilus">porphyrophilus</tp:taxon-name-part></tp:taxon-name></italic> sp. nov.; <italic><tp:taxon-name><tp:taxon-name-part taxon-name-part-type="genus" reg="Membranobalanus">M.</tp:taxon-name-part> <tp:taxon-name-part taxon-name-part-type="species" reg="robinae">robinae</tp:taxon-name-part></tp:taxon-name></italic> Van Syoc, 1988.</p></tp:treatment-sec><tp:treatment-sec sec-type="Nomen dubium" id="SECID0E3NAC"><title>Nomen dubium.</title><p><italic><tp:taxon-name><tp:taxon-name-part taxon-name-part-type="genus" reg="Membranobalanus">M.</tp:taxon-name-part> <tp:taxon-name-part taxon-name-part-type="species" reg="orcuttiformis">orcuttiformis</tp:taxon-name-part></tp:taxon-name></italic> (Kolosváry, 1941).</p></tp:treatment-sec><tp:treatment-sec sec-type="diagnosis" id="SECID0ENOAC"><title>Diagnosis.</title><p>Parietes solid, unornamented, weakly articulated, basis membranous. Rostrum scoop or boat-shaped, often elongate relative to other parietes. Tergum with spur furrow open. Cirrus IV with erect spines, with or without recurved teeth on anterior ramus.</p></tp:treatment-sec><tp:treatment-sec sec-type="remarks" id="SECID0ESOAC"><title>Remarks.</title><p>With the addition of the below described species, there are now 10 species included within <italic><tp:taxon-name><tp:taxon-name-part taxon-name-part-type="genus" reg="Membranobalanus">Membranobalanus</tp:taxon-name-part></tp:taxon-name></italic>. <xref ref-type="bibr" rid="B39">Utinomi (1968)</xref> synonymised the taxa <tp:taxon-name><tp:taxon-name-part taxon-name-part-type="genus" reg="Balanus">Balanus</tp:taxon-name-part> (<tp:taxon-name-part taxon-name-part-type="subgenus" reg="Membranobalanus">Membranobalanus</tp:taxon-name-part>) <tp:taxon-name-part taxon-name-part-type="species" reg="longirostrum">longirostrum</tp:taxon-name-part> <tp:taxon-name-part taxon-name-part-type="infraspecific-rank">var.</tp:taxon-name-part> <tp:taxon-name-part taxon-name-part-type="variety" reg="krusadaiensis">krusadaiensis</tp:taxon-name-part></tp:taxon-name> Daniel, 1955, <tp:taxon-name><tp:taxon-name-part taxon-name-part-type="genus" reg="Balanus">B.</tp:taxon-name-part> (<tp:taxon-name-part taxon-name-part-type="subgenus" reg="Membranobalanus">M.</tp:taxon-name-part>) <tp:taxon-name-part taxon-name-part-type="species" reg="basicupula">basicupula</tp:taxon-name-part></tp:taxon-name> Suhaimi, 1966, and <tp:taxon-name><tp:taxon-name-part taxon-name-part-type="genus" reg="Balanus">B.</tp:taxon-name-part> (<tp:taxon-name-part taxon-name-part-type="subgenus" reg="Membranobalanus">M.</tp:taxon-name-part>) <tp:taxon-name-part taxon-name-part-type="species" reg="roonwali">roonwali</tp:taxon-name-part></tp:taxon-name> Prem-Kumar &amp; Daniel, 1968 under <!--PageBreak --><italic><tp:taxon-name><tp:taxon-name-part taxon-name-part-type="genus" reg="Membranobalanus">M.</tp:taxon-name-part> <tp:taxon-name-part taxon-name-part-type="species" reg="longirostrum">longirostrum</tp:taxon-name-part></tp:taxon-name></italic>, proposing that the differences observed are within the bounds of intraspecific variability. Recently, <xref ref-type="bibr" rid="B41">van Syoc et al. (2015)</xref> transferred <italic><tp:taxon-name><tp:taxon-name-part taxon-name-part-type="genus" reg="Acasta">Acasta</tp:taxon-name-part> <tp:taxon-name-part taxon-name-part-type="species" reg="acuta">acuta</tp:taxon-name-part></tp:taxon-name></italic> (Kolbasov, 1993) out of <italic><tp:taxon-name><tp:taxon-name-part taxon-name-part-type="genus" reg="Membranobalanus">Membranobalanus</tp:taxon-name-part></tp:taxon-name></italic> based primarily on the presence of calcareous spines on the parietal wall, a character no other <italic><tp:taxon-name><tp:taxon-name-part taxon-name-part-type="genus" reg="Membranobalanus">Membranobalanus</tp:taxon-name-part></tp:taxon-name></italic> possess and in reference to a cladistic analysis in an unpublished thesis. The fact that <italic><tp:taxon-name><tp:taxon-name-part taxon-name-part-type="genus" reg="Acasta">A.</tp:taxon-name-part> <tp:taxon-name-part taxon-name-part-type="species" reg="acuta">acuta</tp:taxon-name-part></tp:taxon-name></italic> is found in sponges of the family <tp:taxon-name><tp:taxon-name-part taxon-name-part-type="family">Petrosiidae</tp:taxon-name-part></tp:taxon-name> (order <tp:taxon-name><tp:taxon-name-part taxon-name-part-type="order">Haplosclerida</tp:taxon-name-part></tp:taxon-name>), not the <tp:taxon-name><tp:taxon-name-part taxon-name-part-type="family">Clionaidae</tp:taxon-name-part></tp:taxon-name> as reported for the remaining members of the genus, separates this species ecologically from <italic><tp:taxon-name><tp:taxon-name-part taxon-name-part-type="genus" reg="Membranobalanus">Membranobalanus</tp:taxon-name-part></tp:taxon-name></italic>, was used as further justification. The general appearance, membranous basis and elongated rostrum of <italic><tp:taxon-name><tp:taxon-name-part taxon-name-part-type="genus" reg="Acasta">A.</tp:taxon-name-part> <tp:taxon-name-part taxon-name-part-type="species" reg="acuta">acuta</tp:taxon-name-part></tp:taxon-name></italic> are typical features of <italic><tp:taxon-name><tp:taxon-name-part taxon-name-part-type="genus" reg="Membranobalanus">Membranobalanus</tp:taxon-name-part></tp:taxon-name></italic>, however. While we treat this reassignment with caution, we have no evidence with which to dispute it.</p><p><xref ref-type="bibr" rid="B19">Kolosváry (1941)</xref> described <tp:taxon-name><tp:taxon-name-part taxon-name-part-type="genus" reg="Balanus">Balanus</tp:taxon-name-part> (<tp:taxon-name-part taxon-name-part-type="subgenus" reg="Membranobalanus">M.</tp:taxon-name-part>) <tp:taxon-name-part taxon-name-part-type="species" reg="orcuttiformis">orcuttiformis</tp:taxon-name-part></tp:taxon-name> based on the parietes of a single empty specimen. The locality details of the specimen are vague, only given as “India Orient.”, but presumably meaning eastern India. No detail regarding a host was given. The description is very brief, giving very few clues to the identification of this species, and the only illustration of the specimen, in lateral view, could belong to a number of genera, but not <italic><tp:taxon-name><tp:taxon-name-part taxon-name-part-type="genus" reg="Membranobalanus">Membranobalanus</tp:taxon-name-part></tp:taxon-name></italic> as currently defined. Most notable is the absence of any elongation of the rostrum and the largely horizontal basal rim of the parietal wall gives the appearance that it was attached to, rather than embedded within, a substrate. Additionally, the exceptionally broad alae and absent radii are reminiscent of the <tp:taxon-name><tp:taxon-name-part taxon-name-part-type="superfamily">Pachylasmatoidea</tp:taxon-name-part></tp:taxon-name>, which possess solid parietes and often have a membranous base (see <xref ref-type="bibr" rid="B16">Jones 2000</xref>). <italic><tp:taxon-name><tp:taxon-name-part taxon-name-part-type="genus" reg="Membranobalanus">Membranobalanus</tp:taxon-name-part> <tp:taxon-name-part taxon-name-part-type="species" reg="orcuttiformis">orcuttiformis</tp:taxon-name-part></tp:taxon-name></italic> has not been recorded since its description and unfortunately the specimens are missing from the Museo di Storia Naturale dell’Università di Firenze, Italy and thus cannot be reexamined (<xref ref-type="bibr" rid="B14">Innocenti 2006</xref>). For these reasons, this species is considered herein a <italic>nomen dubium</italic> and has been excluded from the key below.</p><p>The remaining <italic><tp:taxon-name><tp:taxon-name-part taxon-name-part-type="genus" reg="Membranobalanus">Membranobalanus</tp:taxon-name-part></tp:taxon-name></italic> species can be separated into two morphological lineages, approximating an American centred group and an Indo-West Pacific group. The former have recurved teeth, similar to those present in some members of the <tp:taxon-name><tp:taxon-name-part taxon-name-part-type="subfamily">Acastinae</tp:taxon-name-part></tp:taxon-name>, as well as erect spines on cirrus IV, smooth growth lines on the scutum and the articular ridge and groove of the scutum is prominent, extending well beyond the articular margin, with a correspondingly wide articular groove on the tergum. The latter group bears only the erect spines on cirrus IV, finely striated growth lines, and has relatively weak articular structures on the opercular plates. From a biogeographic perspective one species disrupts this pattern: <italic><tp:taxon-name><tp:taxon-name-part taxon-name-part-type="genus" reg="Membranobalanus">Membranobalanus</tp:taxon-name-part> <tp:taxon-name-part taxon-name-part-type="species" reg="koreanus">koreanus</tp:taxon-name-part></tp:taxon-name></italic> from the waters around the Korean Peninsula. As described and figured by <xref ref-type="bibr" rid="B17">Kim and Kim (1983)</xref>, <italic><tp:taxon-name><tp:taxon-name-part taxon-name-part-type="genus" reg="Membranobalanus">M.</tp:taxon-name-part> <tp:taxon-name-part taxon-name-part-type="species" reg="koreanus">koreanus</tp:taxon-name-part></tp:taxon-name></italic> has recurved teeth and a large articular ridge on the scutum. The records of <italic><tp:taxon-name><tp:taxon-name-part taxon-name-part-type="genus" reg="Membranobalanus">M.</tp:taxon-name-part> <tp:taxon-name-part taxon-name-part-type="species" reg="orcutti">orcutti</tp:taxon-name-part></tp:taxon-name></italic> by <xref ref-type="bibr" rid="B2">Barnard (1924)</xref> and <xref ref-type="bibr" rid="B31">Rosell (1973</xref>, <xref ref-type="bibr" rid="B32">1975</xref>) from South Africa and the Sulu Archipelago, respectively, were considered suspect by <xref ref-type="bibr" rid="B46">Zullo and Beach (1973)</xref> and <xref ref-type="bibr" rid="B42">Van Syoc and Winther (1999)</xref>. The Sulu Archipelago specimens lack the recurved teeth on cirrus IV of the specimens described from Catalina Island by <xref ref-type="bibr" rid="B46">Zullo and Beach (1973)</xref>, and while Barnard’s description specifically mentions recurved teeth on cirrus IV, most of his description is deferred back to either <xref ref-type="bibr" rid="B27">Pilsbry’s (1907</xref>, <xref ref-type="bibr" rid="B28">1916</xref>) descriptions of <italic><tp:taxon-name><tp:taxon-name-part taxon-name-part-type="genus" reg="Membranobalanus">M.</tp:taxon-name-part> <tp:taxon-name-part taxon-name-part-type="species" reg="orcutti">orcutti</tp:taxon-name-part></tp:taxon-name></italic> or <xref ref-type="bibr" rid="B12">Hoek’s (1913)</xref> description of <italic><tp:taxon-name><tp:taxon-name-part taxon-name-part-type="genus" reg="Membranobalanus">M.</tp:taxon-name-part> <tp:taxon-name-part taxon-name-part-type="species" reg="longirostrum">longirostrum.</tp:taxon-name-part></tp:taxon-name></italic> Of particular note in Barnard’s <!--PageBreak -->description is that the scutum has an external, setose membrane, a character seen in some species of the <tp:taxon-name><tp:taxon-name-part taxon-name-part-type="subfamily">Acastinae</tp:taxon-name-part></tp:taxon-name>, but not <italic><tp:taxon-name><tp:taxon-name-part taxon-name-part-type="genus" reg="Membranobalanus">Membranobalanus</tp:taxon-name-part></tp:taxon-name></italic>. Both reports should be considered <italic>species inquirenda</italic>, but potentially represent previously undescribed species.</p></tp:treatment-sec><ref-list><ref id="B28"><mixed-citation xmlns:xlink="http://www.w3.org/1999/xlink" xlink:type="simple"><person-group><name name-style="western"><surname>Pilsbry</surname><given-names>HA</given-names></name></person-group> (<year>1916</year>) <article-title>The sessile barnacles (<tp:taxon-name><tp:taxon-name-part taxon-name-part-type="infraclass">Cirripedia</tp:taxon-name-part></tp:taxon-name>) contained in the collections of the U.S. National Museum; including a monograph of the American species.</article-title><source>Bulletin of the United States National Museum, Washington:</source><volume>93</volume>: <fpage>1</fpage>–<lpage>366</lpage>. <ext-link xlink:type="simple" ext-link-type="doi" xlink:href="10.5479/si.03629236.93.1">https://doi.org/10.5479/si.03629236.93.1</ext-link></mixed-citation></ref><ref id="B39"><mixed-citation xmlns:xlink="http://www.w3.org/1999/xlink" xlink:type="simple"><person-group><name name-style="western"><surname>Utinomi</surname><given-names>H</given-names></name></person-group> (<year>1968</year>) <article-title>Pelagic, shelf and shallow water <tp:taxon-name><tp:taxon-name-part taxon-name-part-type="infraclass">cirripedia</tp:taxon-name-part></tp:taxon-name> from the Indo West Pacific.</article-title><source>Videnskabelige Meddelelser fra Dansk Naturhistorisk Forening</source><volume>131</volume>: <fpage>161</fpage>–<lpage>186</lpage>.</mixed-citation></ref><ref id="B41"><mixed-citation xmlns:xlink="http://www.w3.org/1999/xlink" xlink:type="simple"><person-group><name name-style="western"><surname>Van Syoc</surname><given-names>RJ</given-names></name><name name-style="western"><surname>Van Soest</surname><given-names>RW</given-names></name><name name-style="western"><surname>Xavier</surname><given-names>JR</given-names></name><name name-style="western"><surname>Hooper</surname><given-names>JN</given-names></name></person-group> (<year>2015</year>) A phylogenetic overview of sponge-inhabiting barnacles and their host specificity (<tp:taxon-name><tp:taxon-name-part taxon-name-part-type="subphylum">Crustacea</tp:taxon-name-part></tp:taxon-name>, <tp:taxon-name><tp:taxon-name-part taxon-name-part-type="infraclass">Cirripedia</tp:taxon-name-part></tp:taxon-name>). Proceedings of the California Academy of Sciences (Series 4) (62): 331–357.</mixed-citation></ref><ref id="B19"><mixed-citation xmlns:xlink="http://www.w3.org/1999/xlink" xlink:type="simple"><person-group><name name-style="western"><surname>Kolosváry</surname><given-names>G</given-names></name></person-group> (<year>1941</year>) <article-title>Revisione della collezione de Balanidi del Museo Zoologico della R. Universita de Firenze.</article-title><source>Monitore Zoologico Italiano</source><volume>52</volume>: <fpage>183</fpage>–<lpage>195</lpage>.</mixed-citation></ref><ref id="B16"><mixed-citation xmlns:xlink="http://www.w3.org/1999/xlink" xlink:type="simple"><person-group><name name-style="western"><surname>Jones</surname><given-names>DS</given-names></name></person-group> (<year>2000</year>) <article-title><tp:taxon-name><tp:taxon-name-part taxon-name-part-type="subphylum">Crustacea</tp:taxon-name-part></tp:taxon-name><tp:taxon-name><tp:taxon-name-part taxon-name-part-type="infraclass">Cirripedia</tp:taxon-name-part></tp:taxon-name><tp:taxon-name><tp:taxon-name-part taxon-name-part-type="superorder">Thoracica</tp:taxon-name-part></tp:taxon-name>: <tp:taxon-name><tp:taxon-name-part taxon-name-part-type="superfamily">Chionelasmatoidea</tp:taxon-name-part></tp:taxon-name> and <tp:taxon-name><tp:taxon-name-part taxon-name-part-type="superfamily">Pachylasmatoidea</tp:taxon-name-part></tp:taxon-name> (<tp:taxon-name><tp:taxon-name-part taxon-name-part-type="suborder">Balanomorpha</tp:taxon-name-part></tp:taxon-name>) of New Caledonia, Vanuatu and Wallis and Futuna islands, with a review of all currently assigned taxa.</article-title><source>Mémoires du Muséum National d’Histoire Naturelle</source><volume>184</volume>: <fpage>141</fpage>–<lpage>283</lpage>.</mixed-citation></ref><ref id="B14"><mixed-citation xmlns:xlink="http://www.w3.org/1999/xlink" xlink:type="simple"><person-group><name name-style="western"><surname>Innocenti</surname><given-names>G</given-names></name></person-group> (<year>2006</year>) <article-title>Collections of the Natural History Museum, Zoological Section “La Specola” of the University of Florence. XXIII. <tp:taxon-name><tp:taxon-name-part taxon-name-part-type="subphylum">Crustacea</tp:taxon-name-part></tp:taxon-name>, Class <tp:taxon-name><tp:taxon-name-part taxon-name-part-type="class">Maxillopoda</tp:taxon-name-part></tp:taxon-name>, Subclass <tp:taxon-name><tp:taxon-name-part taxon-name-part-type="subclass">Thecostraca</tp:taxon-name-part></tp:taxon-name>, Infraclass <tp:taxon-name><tp:taxon-name-part taxon-name-part-type="infraclass">Cirripedia</tp:taxon-name-part></tp:taxon-name>.</article-title><source>Atti della Società Toscana di Scienze Naturali, Memorie serie B</source><volume>113</volume>: <fpage>1</fpage>–<lpage>11</lpage>. <ext-link xlink:type="simple" ext-link-type="uri" xlink:href="http://www.stsn.it/images/pdf/serB113/01.pdf">http://www.stsn.it/images/pdf/serB113/01.pdf</ext-link></mixed-citation></ref><ref id="B17"><mixed-citation xmlns:xlink="http://www.w3.org/1999/xlink" xlink:type="simple"><person-group><name name-style="western"><surname>Kim</surname><given-names>HS</given-names></name><name name-style="western"><surname>Kim</surname><given-names>IH</given-names></name></person-group> (<year>1983</year>) <article-title>A new species of <italic><tp:taxon-name><tp:taxon-name-part taxon-name-part-type="genus">Membranobalanus</tp:taxon-name-part></tp:taxon-name></italic><tp:taxon-name><tp:taxon-name-part taxon-name-part-type="subphylum">Crustacea</tp:taxon-name-part></tp:taxon-name><tp:taxon-name><tp:taxon-name-part taxon-name-part-type="infraclass">Cirripedia</tp:taxon-name-part></tp:taxon-name> from Korean waters.</article-title><source>Korean Journal of Zoology</source><volume>26</volume>: <fpage>41</fpage>–<lpage>47</lpage>.</mixed-citation></ref><ref id="B2"><mixed-citation xmlns:xlink="http://www.w3.org/1999/xlink" xlink:type="simple"><person-group><name name-style="western"><surname>Barnard</surname><given-names>KH</given-names></name></person-group> (<year>1924</year>) <article-title>Contributions to the crustacean fauna of South Africa. No. 7, <tp:taxon-name><tp:taxon-name-part taxon-name-part-type="infraclass">Cirripedia</tp:taxon-name-part></tp:taxon-name>.</article-title><source>Annals of the South African Museum</source><volume>20</volume>: <fpage>1</fpage>–<lpage>103</lpage>. <ext-link xlink:type="simple" ext-link-type="uri" xlink:href="https://biodiversitylibrary.org/page/11101069">https://biodiversitylibrary.org/page/11101069</ext-link></mixed-citation></ref><ref id="B31"><mixed-citation xmlns:xlink="http://www.w3.org/1999/xlink" xlink:type="simple"><person-group><name name-style="western"><surname>Rosell</surname><given-names>NC</given-names></name></person-group> (<year>1973</year>) <article-title>On two less well-known balanids (<tp:taxon-name><tp:taxon-name-part taxon-name-part-type="infraclass">Cirripedia</tp:taxon-name-part></tp:taxon-name>, <tp:taxon-name><tp:taxon-name-part taxon-name-part-type="superorder">Thoracica</tp:taxon-name-part></tp:taxon-name>) from the Sulu Archipelago, Philippines.</article-title><source>University of the Phillippines Natural Science Research Center Technical Report</source><volume>4</volume>: <fpage>1</fpage>–<lpage>12</lpage>.</mixed-citation></ref><ref id="B32"><mixed-citation xmlns:xlink="http://www.w3.org/1999/xlink" xlink:type="simple"><person-group><name name-style="western"><surname>Rosell</surname><given-names>NC</given-names></name></person-group> (<year>1975</year>) <article-title>On two noteworthy balanids (<tp:taxon-name><tp:taxon-name-part taxon-name-part-type="infraclass">Cirripedia</tp:taxon-name-part></tp:taxon-name><tp:taxon-name><tp:taxon-name-part taxon-name-part-type="superorder">Thoracica</tp:taxon-name-part></tp:taxon-name>) from the Sulu Archipelago, Philippines.</article-title><source>Crustaceana</source><volume>29</volume>(<issue>2</issue>): <fpage>206</fpage>–<lpage>214</lpage>. <ext-link xlink:type="simple" ext-link-type="doi" xlink:href="10.1163/156854075X00216">https://doi.org/10.1163/156854075X00216</ext-link></mixed-citation></ref><ref id="B46"><mixed-citation xmlns:xlink="http://www.w3.org/1999/xlink" xlink:type="simple"><person-group><name name-style="western"><surname>Zullo</surname><given-names>VA</given-names></name><name name-style="western"><surname>Beach</surname><given-names>DB</given-names></name></person-group> (<year>1973</year>) <article-title>New species of <italic><tp:taxon-name><tp:taxon-name-part taxon-name-part-type="genus">Membranobalanus</tp:taxon-name-part></tp:taxon-name></italic> Hoek and <italic><tp:taxon-name><tp:taxon-name-part taxon-name-part-type="genus">Hexacreusia</tp:taxon-name-part></tp:taxon-name></italic> Zullo (<tp:taxon-name><tp:taxon-name-part taxon-name-part-type="infraclass">Cirripedia</tp:taxon-name-part></tp:taxon-name>, <tp:taxon-name><tp:taxon-name-part taxon-name-part-type="family">Balanidae</tp:taxon-name-part></tp:taxon-name>) from the Galapagos Archipelago.</article-title><source>Los Angeles County Natural History Museum Contributions in Science</source><volume>249</volume>: <fpage>1</fpage>–<lpage>16</lpage>. <ext-link xlink:type="simple" ext-link-type="uri" xlink:href="https://biodiversitylibrary.org/page/52110555">https://biodiversitylibrary.org/page/52110555</ext-link></mixed-citation></ref><ref id="B42"><mixed-citation xmlns:xlink="http://www.w3.org/1999/xlink" xlink:type="simple"><person-group><name name-style="western"><surname>Van Syoc</surname><given-names>RJ</given-names></name><name name-style="western"><surname>Winther</surname><given-names>R</given-names></name></person-group> (<year>1999</year>) <article-title>Sponge-inhabiting barnacles of the Americas: a new species of <italic><tp:taxon-name><tp:taxon-name-part taxon-name-part-type="genus">Acasta</tp:taxon-name-part></tp:taxon-name></italic> (<tp:taxon-name><tp:taxon-name-part taxon-name-part-type="infraclass">Cirripedia</tp:taxon-name-part></tp:taxon-name>, <tp:taxon-name><tp:taxon-name-part taxon-name-part-type="family">Archaeobalanidae</tp:taxon-name-part></tp:taxon-name>), first record from the Eastern Pacific, including discussion of the evolution of cirral morphology.</article-title><source>Crustaceana</source><volume>72</volume>: <fpage>467</fpage>–<lpage>486</lpage>. <ext-link xlink:type="simple" ext-link-type="doi" xlink:href="10.1163/156854099503528">https://doi.org/10.1163/156854099503528</ext-link></mixed-citation></ref><ref id="B27"><mixed-citation xmlns:xlink="http://www.w3.org/1999/xlink" xlink:type="simple"><person-group><name name-style="western"><surname>Pilsbry</surname><given-names>HA</given-names></name></person-group> (<year>1907</year>) <article-title>Notes on some Pacific cirripedes.</article-title><source>Proceedings of the Academy of Natural Sciences of Philadelphia</source><volume>59</volume>: <fpage>360</fpage>–<lpage>362</lpage>. <ext-link xlink:type="simple" ext-link-type="uri" xlink:href="https://www.jstor.org/stable/4063151">https://www.jstor.org/stable/4063151</ext-link></mixed-citation></ref><ref id="B12"><mixed-citation xmlns:xlink="http://www.w3.org/1999/xlink" xlink:type="simple"><person-group><name name-style="western"><surname>Hoek</surname><given-names>PPC</given-names></name></person-group> (<year>1913</year>) The <tp:taxon-name><tp:taxon-name-part taxon-name-part-type="infraclass">Cirripedia</tp:taxon-name-part></tp:taxon-name> of the <tp:taxon-name><tp:taxon-name-part taxon-name-part-type="genus">Siboga</tp:taxon-name-part></tp:taxon-name> Expedition. B. <tp:taxon-name><tp:taxon-name-part taxon-name-part-type="infraclass">Cirripedia</tp:taxon-name-part></tp:taxon-name><tp:taxon-name><tp:taxon-name-part taxon-name-part-type="order">Sessilia</tp:taxon-name-part></tp:taxon-name>. <tp:taxon-name><tp:taxon-name-part taxon-name-part-type="genus">Siboga</tp:taxon-name-part></tp:taxon-name> Expeditie Monographe XXXIb E.J. Brill, Leiden, 129–275. <ext-link xlink:type="simple" ext-link-type="doi" xlink:href="10.5962/bhl.title.12959">https://doi.org/10.5962/bhl.title.12959</ext-link></mixed-citation></ref></ref-list></tp:taxon-treatment>
