# Supplementary material for: Description of a new species of Membranobalanus (Crustacea, Cirripedia) from southern Australia
Source: Zookeys. 2019 Aug 29;873:25–42. doi: 10.3897/zookeys.873.35421 (PMC6728363; doi:10.3897/zookeys.873.35421)
Supplement: XML Treatment for Membranobalanus porphyrophilus [file zookeys.873.35421-treatment2.xml]

<!DOCTYPE tp:taxon-treatment
  PUBLIC "-//TaxonX//DTD Taxonomic Treatment Publishing DTD v0 20100105//EN" "tax-treatment-NSO.dtd">
<tp:taxon-treatment xmlns:tp="http://www.plazi.org/taxpub"><tp:treatment-meta><kwd-group><label>Taxon classification</label><kwd><named-content xmlns:xlink="http://www.w3.org/1999/xlink" content-type="kingdom">Animalia</named-content></kwd><kwd><named-content xmlns:xlink="http://www.w3.org/1999/xlink" content-type="order">Sessilia</named-content></kwd><kwd><named-content xmlns:xlink="http://www.w3.org/1999/xlink" content-type="family">Archaeobalanidae</named-content></kwd></kwd-group><mixed-citation publication-type="journal"><person-group><name><surname>Hosie</surname><given-names>Andrew M.</given-names></name><name><surname>Fromont</surname><given-names>Jane</given-names></name><name><surname>Munyard</surname><given-names>Kylie</given-names></name><name><surname>Jones</surname><given-names>Diana S.</given-names></name></person-group><article-title>Description of a new species of <italic><tp:taxon-name><tp:taxon-name-part taxon-name-part-type="genus" reg="Membranobalanus">Membranobalanus</tp:taxon-name-part></tp:taxon-name></italic> (<tp:taxon-name><tp:taxon-name-part taxon-name-part-type="subphylum">Crustacea</tp:taxon-name-part></tp:taxon-name>, <tp:taxon-name><tp:taxon-name-part taxon-name-part-type="infraclass">Cirripedia</tp:taxon-name-part></tp:taxon-name>) from southern Australia</article-title><source>Zookeys</source><day>29</day><month>8</month><year>2019</year><volume>873</volume><fpage>25</fpage><lpage>42</lpage><pub-id pub-id-type="doi">10.3897/zookeys.873.35421</pub-id></mixed-citation></tp:treatment-meta><tp:nomenclature><tp:taxon-name><object-id xmlns:xlink="http://www.w3.org/1999/xlink" content-type="arpha" xlink:type="simple">44C68B7595C95AE795395E0E5282D178</object-id>
                      <tp:taxon-name-part taxon-name-part-type="genus" reg="Membranobalanus">Membranobalanus</tp:taxon-name-part>
                      <tp:taxon-name-part taxon-name-part-type="species" reg="porphyrophilus">porphyrophilus</tp:taxon-name-part>
                      <object-id xmlns:xlink="http://www.w3.org/1999/xlink" content-type="zoobank" xlink:type="simple">http://zoobank.org/170E814F-E3ED-4120-8622-EC4230353C65</object-id>
                    </tp:taxon-name><tp:taxon-authority>Hosie &amp; Jones</tp:taxon-authority><tp:taxon-status xmlns:xlink="http://www.w3.org/1999/xlink" xlink:type="simple">sp. nov.</tp:taxon-status><xref ref-type="fig" rid="F1">Figures 1</xref><xref ref-type="fig" rid="F2">, 2</xref><xref ref-type="fig" rid="F3">, 3</xref><xref ref-type="fig" rid="F4">, 4</xref><xref ref-type="fig" rid="F5">, 5</xref><xref ref-type="fig" rid="F6">, 6</xref></tp:nomenclature><tp:treatment-sec sec-type="material" id="SECID0EELAE"><title>Material examined.</title><p><bold>Holotype.</bold> AUSTRALIA • WAM C66803, 1 hermaphrodite; 9 mm rostro-carinal diameter; Western Australia SE of Rottnest Island, Wallace Island, The Count; <named-content xmlns:xlink="http://www.w3.org/1999/xlink" content-type="dwc:verbatimCoordinates" xlink:type="simple"><named-content content-type="geo-json" specific-use="{&#34;type&#34;:&#34;Point&#34;,&#34;coordinates&#34;:[115.558833,-32.014833]}" id="NCID0EPLAE" xlink:type="simple">32°0.89'S, 115°33.53'E</named-content></named-content>; 12 m; coll. A.M. Hosie; 23 Feb 2017; host: WAM Z86929, <italic><tp:taxon-name><tp:taxon-name-part taxon-name-part-type="genus" reg="Spheciospongia">Spheciospongia</tp:taxon-name-part> <tp:taxon-name-part taxon-name-part-type="species" reg="purpurea">purpurea</tp:taxon-name-part></tp:taxon-name></italic>.</p><p><bold>Paratypes.</bold> AUSTRALIA • WAM C71852, 1 hermaphrodite; 8 mm rostro-carinal diameter; empty shell; same as data as for holotype. • WAM C71853, 1 hermaphrodite; same as data as for holotype. • WAM C71881, 1 hermaphrodite; same as data as for holotype. • SAMA C12706, 1 hermaphrodite; South Australia, Kangaroo Island, off Second Gully between Western River Cove and Snug Cove; 32 m; coll. J. Thiselton; 19 Nov 2002; host: SAMA S2910, <italic><tp:taxon-name><tp:taxon-name-part taxon-name-part-type="genus" reg="Spheciospongia">S.</tp:taxon-name-part> <tp:taxon-name-part taxon-name-part-type="species" reg="purpurea">purpurea</tp:taxon-name-part></tp:taxon-name></italic>. • SAMA C12707, 1 hermaphrodite; same data as for previous. • SAMA C12708, 1 hermaphrodite; 14 mm rostro-carinal diameter; same data as for previous.</p></tp:treatment-sec><tp:treatment-sec sec-type="diagnosis" id="SECID0EOMAE"><title>Diagnosis.</title><p>Shell wall robust, cylindrical, growth ridges weak; orifice toothed, large; rostrum basal margin broadly rounded, extending below basal plane of remaining parietes. Tergum narrow, beaked, spur narrow, separated from basiscutal angle by half its own width; scutum with faint, external longitudinal striations; basitergal angle broadly rounded. Cirri III and IV with row of strong, erect spines on anterodistal margin of anterior ramus; cirrus IV pedicel without erect spines; cirri IV and V with row of stout spines on posterior margin of anterior ramus basal segment.</p></tp:treatment-sec><tp:treatment-sec sec-type="description" id="SECID0ETMAE"><title>Description.</title><p>All shell plates, prosoma, and internal organs stained purple <italic>in vivo</italic>, otherwise white. Shell walls (Figs <xref ref-type="fig" rid="F1">1</xref>, <xref ref-type="fig" rid="F2">2</xref>) parallel, except bowed rostrum; parietes externally with horizontal growth lines raised, ridge-like, giving shell a roughened appearance; radii prominent, summits oblique, sutural edges roughened, alae wide, summits oblique. Internally parietes smooth, sheath occupying approximately half of shell height, with horizontal growth lines, basal margin adpressed. Carina approximately as wide as lateral plate, carinolateral narrowest plate, approximately one-third width of lateral plate. Rostrum elongate, extending below basal margin of other parietes, almost twice length and twice width of lateral plate, basal margin broadly rounded below basal margin of latera. Basal margins of carina and carinolatera more or less perpendicular to shell vertical axis, latera basal margins curving basally to form contiguous rim connecting latera with rostrum. Basis membranous, follows contour of basal rim, not depending below parietes.</p><fig id="F1" position="float" orientation="portrait"><object-id xmlns:xlink="http://www.w3.org/1999/xlink" content-type="doi" xlink:type="simple">10.3897/zookeys.873.35421.figure1</object-id><object-id xmlns:xlink="http://www.w3.org/1999/xlink" content-type="arpha" xlink:type="simple">B61198533578592D92B5FA826F3FC936</object-id><label>Figure 1.</label><caption><p>Interactive 3D, μCT derived volume reconstruction of <italic><tp:taxon-name><tp:taxon-name-part taxon-name-part-type="genus" reg="Membranobalanus">Membranobalanus</tp:taxon-name-part> <tp:taxon-name-part taxon-name-part-type="species" reg="porphyrophilus">porphyrophilus</tp:taxon-name-part></tp:taxon-name></italic> sp. nov. holotype (WAM C66803). Only the well-calcified plates are illustrated as scanning limitations prevented the softer prosoma from being differentiated. Note: To enable the interactive function of this figure, open the PDF in Adobe Reader program or web plug-in.</p></caption><graphic xmlns:xlink="http://www.w3.org/1999/xlink" xlink:href="zookeys-873-025-g001.jpg" position="float" orientation="portrait" xlink:type="simple" id="oo_328935.jpg"><uri content-type="original_file" xlink:type="simple">https://binary.pensoft.net/fig/328935</uri></graphic></fig><fig id="F2" position="float" orientation="portrait"><object-id xmlns:xlink="http://www.w3.org/1999/xlink" content-type="doi" xlink:type="simple">10.3897/zookeys.873.35421.figure2</object-id><object-id xmlns:xlink="http://www.w3.org/1999/xlink" content-type="arpha" xlink:type="simple">2EDEE638E6FC503FBDB762A772422D9D</object-id><label>Figure 2.</label><caption><p><italic><tp:taxon-name><tp:taxon-name-part taxon-name-part-type="genus" reg="Membranobalanus">Membranobalanus</tp:taxon-name-part> <tp:taxon-name-part taxon-name-part-type="species" reg="porphyrophilus">porphyrophilus</tp:taxon-name-part></tp:taxon-name></italic> sp. nov. parietes <bold>A</bold> holotype (WAM C66803) <bold>B–J</bold> paratype (SAMA C12708) <bold>K</bold> paratype (SAMA C12706). <bold>A</bold> Whole shell lateral view <bold>B</bold> whole shell lateral view <bold>C, D</bold> rostrum, external and internal view <bold>E, F</bold> left lateral plate, external, and internal view <bold>G, H</bold> left carinolateral, external and internal view <bold>I, J</bold> carina external and internal view <bold>K</bold> internal view of articulated right carina, carinolateral and lateral plates. Scale bars: 5 mm (<bold>A–J</bold>); 2 mm (<bold>K</bold>).</p></caption><graphic xmlns:xlink="http://www.w3.org/1999/xlink" xlink:href="zookeys-873-025-g002.jpg" position="float" orientation="portrait" xlink:type="simple" id="oo_328936.jpg"><uri content-type="original_file" xlink:type="simple">https://binary.pensoft.net/fig/328936</uri></graphic></fig><p>Scutum (Fig. <xref ref-type="fig" rid="F3">3A–D, I, J</xref>) triangular, height 1.3–1.8 times width, growth lines prominent with faint longitudinal striations; basal and tergal margins separated by <!--PageBreak -->broadly rounded basitergal angle. Internal surface, slightly ridged apically near tergal margin, otherwise smooth; adductor muscle pit distinct; lateral depressor muscle pit distinct, without depressor muscle crests, extending one-third distance to beginning of articular ridge bounded by low, rounded adductor muscle ridge. Articular groove deep, narrow; articular ridge barely projecting beyond articular margin, basal margin curved.</p><fig id="F3" position="float" orientation="portrait"><object-id xmlns:xlink="http://www.w3.org/1999/xlink" content-type="doi" xlink:type="simple">10.3897/zookeys.873.35421.figure3</object-id><object-id xmlns:xlink="http://www.w3.org/1999/xlink" content-type="arpha" xlink:type="simple">B066CD6F9A1D533BAC67F9858EB340F3</object-id><label>Figure 3.</label><caption><p><italic><tp:taxon-name><tp:taxon-name-part taxon-name-part-type="genus" reg="Membranobalanus">Membranobalanus</tp:taxon-name-part> <tp:taxon-name-part taxon-name-part-type="species" reg="porphyrophilus">porphyrophilus</tp:taxon-name-part></tp:taxon-name></italic> sp. nov. opercular plates <bold>A–H</bold> holotype (WAM C66803) <bold>I–L</bold> paratype (SAMA C12708). <bold>A</bold> Left scutum, external view <bold>B</bold> left scutum, internal view <bold>C</bold> right scutum, external view <bold>D</bold> right scutum, internal view <bold>E</bold> left tergum, external view <bold>F</bold> left tergum, internal view <bold>G</bold> right tergum, external view <bold>H</bold> right tergum, internal view <bold>I</bold> left scutum, external view <bold>J</bold> left scutum, internal view <bold>K</bold> left tergum, external view <bold>L</bold> left tergum, internal view. Scale bars: 2 mm.</p></caption><graphic xmlns:xlink="http://www.w3.org/1999/xlink" xlink:href="zookeys-873-025-g003.jpg" position="float" orientation="portrait" xlink:type="simple" id="oo_328937.jpg"><uri content-type="original_file" xlink:type="simple">https://binary.pensoft.net/fig/328937</uri></graphic></fig><!--PageBreak --><p>Tergum (Fig. <xref ref-type="fig" rid="F3">3E–H, K, L</xref>) narrow, height more than twice width, articular and carinal margins arcuate with beaked apex; external growth lines conspicuous, but less raised than those of scutum; spur furrow indicated by shift in growth lines and slight depression; basiscutal angle sloping into spur; spur narrow, separated from basiscutal <!--PageBreak -->angle by half its width, basally truncate. Internally smooth, depressor muscle crests weak (may be absent in small specimens), articular groove wide, open, shallow; articular ridge low, becoming confluent with scutal margin basally.</p><p>Labrum (Fig. <xref ref-type="fig" rid="F4">4A–F</xref>) bilobed, with deep medial notch bounded by rounded crests, each with two or three marginal teeth and numerous fine setae.</p><fig id="F4" position="float" orientation="portrait"><object-id xmlns:xlink="http://www.w3.org/1999/xlink" content-type="doi" xlink:type="simple">10.3897/zookeys.873.35421.figure4</object-id><object-id xmlns:xlink="http://www.w3.org/1999/xlink" content-type="arpha" xlink:type="simple">6A76E5FFE03057CBBC197C83B2031FC0</object-id><label>Figure 4.</label><caption><p><italic><tp:taxon-name><tp:taxon-name-part taxon-name-part-type="genus" reg="Membranobalanus">Membranobalanus</tp:taxon-name-part> <tp:taxon-name-part taxon-name-part-type="species" reg="porphyrophilus">porphyrophilus</tp:taxon-name-part></tp:taxon-name></italic> sp. nov. mouthparts <bold>A, B, G, H, I, L, N</bold> holotype (WAM C66803) <bold>C, D, J, O</bold> paratype (SAMA C12708) <bold>E, F, K, M</bold> paratype (SAMA C12706). <bold>A, C</bold> Labrum and right mandiblular palp (left removed, damaged) <bold>B, D</bold> close up of A and D, arrows indicate teeth on labrum <bold>E</bold> left mandibular palp <bold>F</bold> detail of serrulate setae on mandibular palp ventral face <bold>G–I</bold> mandibles <bold>J</bold> maxillule <bold>K, L</bold> maxilla. Note: G, H, L damaged, setae lost during sonication in A &amp; K. Scale bars: 200 μm (<bold>A, C, E, G, I–O</bold>); 40 μm (<bold>B, F</bold>); 100 μm (<bold>D</bold>); 50 μm (<bold>H</bold>).</p></caption><graphic xmlns:xlink="http://www.w3.org/1999/xlink" xlink:href="zookeys-873-025-g004.jpg" position="float" orientation="portrait" xlink:type="simple" id="oo_328938.jpg"><uri content-type="original_file" xlink:type="simple">https://binary.pensoft.net/fig/328938</uri></graphic></fig><!--PageBreak --><p>Mandibular palp (Fig. <xref ref-type="fig" rid="F4">4A, C, E, G, H</xref>) rhomboid, apex obliquely truncate, anterior margin concave, posterior margin straight; setae (Fig. <xref ref-type="fig" rid="F4">4F</xref>) heavily serrulate, becoming longer and denser distally.</p><!--PageBreak --><p>Mandible (Fig. <xref ref-type="fig" rid="F4">4I–K</xref>) with four distinct teeth, 2<sup>nd</sup> and 3<sup>rd</sup> tooth bifid, 4<sup>th</sup> tooth much smaller than preceding three, 5<sup>th</sup> tooth obsolescent, confluent with molariform inferior angle; short setae covering inner and outer faces, longer fine setae on inferior and superior margins.</p><p>Maxillule (Fig. <xref ref-type="fig" rid="F4">4l, M</xref>) with 10 robust setae on cutting margin, first, second, and ninth longer and more robust than remaining setae, inferior angle with several short robust setae. Cutting margin straight, with very slight notch below second seta. Dense, short setae regularly spaced on inner and outer faces, longer fine setae on inferior and superior margin</p><p>Maxilla (Fig. <xref ref-type="fig" rid="F4">4N, O</xref>) bilobed, basal lobe ovate, serrulate setae arranged on anterior margin; distal lobe elongate, serrulate setae on anterior margin becoming more dense at apex, longer than those on basal lobe.</p><p>Cirrus I (Fig. <xref ref-type="fig" rid="F5">5A</xref>) with unequal rami, anterior ramus twice length of posterior ramus, both rami bearing serrulate and simple setae. Posterior ramus segments with protuberant anterior margins, more densely setose than anterior ramus, arranged in tufts on anterior margins.</p><fig id="F5" position="float" orientation="portrait"><object-id xmlns:xlink="http://www.w3.org/1999/xlink" content-type="doi" xlink:type="simple">10.3897/zookeys.873.35421.figure5</object-id><object-id xmlns:xlink="http://www.w3.org/1999/xlink" content-type="arpha" xlink:type="simple">DCF0B6C80DFA5B97A9D236B71F2C1C3B</object-id><label>Figure 5.</label><caption><p><italic><tp:taxon-name><tp:taxon-name-part taxon-name-part-type="genus" reg="Membranobalanus">Membranobalanus</tp:taxon-name-part> <tp:taxon-name-part taxon-name-part-type="species" reg="porphyrophilus">porphyrophilus</tp:taxon-name-part></tp:taxon-name></italic> sp. nov. cirri <bold>A–F</bold> holotype (WAM C66803) <bold>G–I</bold> paratype (SAMA C12706) <bold>J–L</bold> paratype (SAMA C12708). <bold>A–C</bold> Right cirrus I–III lateral view <bold>D</bold> right cirrus III intermediate segments <bold>E</bold> right cirrus IV lateral view <bold>F</bold> same, anterior ramus intermediate segments <bold>G</bold> left cirrus IV anterior ramus intermediate segments <bold>H</bold> right cirrus IV anterodistal angle of distal segment of pedical showing ctenoid scales <bold>I, J</bold> Ieft cirrus IV basal segments of rami showing posterior spines <bold>K</bold> close up of spines on posterior margin of J <bold>L</bold> close up of spines and posterodistal spines basal segments of J. Note: B, C, E damaged. Scale bars: 400 μm (<bold>A–C, E</bold>); 100 μm (<bold>D, F, L</bold>); 150 μm (<bold>G, I</bold>); 50 μm (<bold>H, K</bold>); 200 μm (<bold>J</bold>).</p></caption><graphic xmlns:xlink="http://www.w3.org/1999/xlink" xlink:href="zookeys-873-025-g005.jpg" position="float" orientation="portrait" xlink:type="simple" id="oo_328939.jpg"><uri content-type="original_file" xlink:type="simple">https://binary.pensoft.net/fig/328939</uri></graphic></fig><p>Cirrus II (Fig. <xref ref-type="fig" rid="F5">5B</xref>) shorter than other cirri, rami subequal; anterior margins of both rami slightly protuberant with serrulate and simple setae.</p><p>Cirrus III (Fig. <xref ref-type="fig" rid="F5">5C, D</xref>) pedicel with plumose setae on anterior and posterior margins of both segments; rami equal; anterior ramus with erect spines and ctenoid scales on anterodistal portion of medial segments, tuft of long serrulate setae on rounded anterior margin up to approximately three times as long as segment, tuft of serrulate setae as long as segment at posterodistal angle.</p><p>Cirrus IV (Fig. <xref ref-type="fig" rid="F5">5E–L</xref>) pedicel without erect teeth on anterodistal margins, pedicel with numerous small denticles on posterior and anterior margins of mesial face, tuft of short setae at posterodistal angle, small ctenoid scale-like denticles at anterodistal margin. Rami subequal in length; basal-most segment with up to 13 stout spines along posterior margin (holotype with six), basal segments with one or two stout spines at posterodistal angle. Anterior ramus intermediate segments with row of erect spines on anterodistal portion of all but most distal segments, much reduced in posterior ramus, without recurved teeth on anterior faces, posterodistal angles with tuft of setae.</p><p>Cirrus V (Fig. <xref ref-type="fig" rid="F6">6A–C</xref>) characters intermediate between cirri IV and VI; pedicel with numerous small denticles on posterior and anterior margins of mesial face, tuft of short setae at posterodistal angle, small ctenoid scale-like denticles on anterodistal margin. Rami equal, segments becoming elongate distally from half as long as wide to three times longer than wide, both rami with four pairs of serrulate setae on anterior margin, distal most pair longest, approximately 3 times length of segment; tuft of simple setae at anterodistal angle, setae up to half length of segment; erect teeth on anterior margins of intermediate segments less pronounced than those on cirrus IV; stout spines on posterior margins of rami similar to cirrus IV.</p><fig id="F6" position="float" orientation="portrait"><object-id xmlns:xlink="http://www.w3.org/1999/xlink" content-type="doi" xlink:type="simple">10.3897/zookeys.873.35421.figure6</object-id><object-id xmlns:xlink="http://www.w3.org/1999/xlink" content-type="arpha" xlink:type="simple">0F34AA2BD48E530980F94EAFE297FE32</object-id><label>Figure 6.</label><caption><p><italic><tp:taxon-name><tp:taxon-name-part taxon-name-part-type="genus" reg="Membranobalanus">Membranobalanus</tp:taxon-name-part> <tp:taxon-name-part taxon-name-part-type="species" reg="porphyrophilus">porphyrophilus</tp:taxon-name-part></tp:taxon-name></italic> sp. nov. cirri <bold>A, B, D, E, H</bold> holotype (WAM C66803) <bold>C, F, G</bold> paratype (SAMA C12706). <bold>A</bold> Right cirrus V lateral view <bold>B</bold> basal segments of cirrus V rami <bold>C</bold> intermediate segments of cirrus V anterior ramus <bold>D</bold> right cirrus VI mesial view (damaged) <bold>E</bold> same, intermediate segments <bold>F</bold> example of long serrulate setae on cirrus VI <bold>G</bold> basal segment of pedicel of right cirrus VI, mesial view showing denticles on anterior and posterior margin <bold>H</bold> basidorsal point of penis. Scale bars: 400 μm (<bold>A, D</bold>); 100 μm (<bold>B, C)</bold>; 50 μm (<bold>F</bold>); 150 μm (<bold>G, H</bold>); 80 μm (<bold>E</bold>).</p></caption><graphic xmlns:xlink="http://www.w3.org/1999/xlink" xlink:href="zookeys-873-025-g006.jpg" position="float" orientation="portrait" xlink:type="simple" id="oo_328940.jpg"><uri content-type="original_file" xlink:type="simple">https://binary.pensoft.net/fig/328940</uri></graphic></fig><p>Cirrus VI (Fig. <xref ref-type="fig" rid="F6">6D–G</xref>) rami equal, pedicel with numerous small denticles on posteromesial face, tuft of simple setae at posterodistal angle; intermediate segments of both rami becoming elongate distally from 1.5 times wider than long to three times longer <!--PageBreak -->than wide, both rami with four pairs of serrulate setae on anterior margin, distal most pair longest, approximately three times the length of segment, basal pair 0.3 times length of segment; tuft of simple setae at anterodistal angle, setae up to 0.5 length of segment; anterior margins of all segments without erect teeth, posterior margins without stout spines.</p><p>Cirral segment counts as follows (anterior ramus, posterior ramus):</p><table-wrap position="float" orientation="portrait"><table id="TID0EY6AG" rules="all"><tbody><tr><td rowspan="1" colspan="1"/><td rowspan="1" colspan="1">
                          <bold>Cirrus</bold>
                        </td><td rowspan="1" colspan="1">
                          <bold>I</bold>
                        </td><td rowspan="1" colspan="1">
                          <bold>II</bold>
                        </td><td rowspan="1" colspan="1">
                          <bold>III</bold>
                        </td><td rowspan="1" colspan="1">
                          <bold>IV</bold>
                        </td><td rowspan="1" colspan="1">
                          <bold>V</bold>
                        </td><td rowspan="1" colspan="1">
                          <bold>VI</bold>
                        </td></tr><tr><td rowspan="2" colspan="1">WAM C66803</td><td rowspan="1" colspan="1">L</td><td rowspan="1" colspan="1">21, 9</td><td rowspan="1" colspan="1">9, 11</td><td rowspan="1" colspan="1">17, 13</td><td rowspan="1" colspan="1">27, 30</td><td rowspan="1" colspan="1">34, 32</td><td rowspan="1" colspan="1">33, 33</td></tr><tr><td rowspan="1" colspan="1">R</td><td rowspan="1" colspan="1">20, 9</td><td rowspan="1" colspan="1">11, 9</td><td rowspan="1" colspan="1">17, 14</td><td rowspan="1" colspan="1">30, 30</td><td rowspan="1" colspan="1">32, 34</td><td rowspan="1" colspan="1">36, 34</td></tr></tbody></table></table-wrap><!--PageBreak --><p>Penis longer than CVI, annulated, sparsely setose along length; basidorsal point (Fig. <xref ref-type="fig" rid="F6">6H</xref>) prominent, triangular, height twice width.</p></tp:treatment-sec><tp:treatment-sec sec-type="distribution" id="SECID0EU3AE"><title>Distribution.</title><p>Southern Australia, from Perth to Adelaide.</p></tp:treatment-sec><tp:treatment-sec sec-type="etymology" id="SECID0EZ3AE"><title>Etymology.</title><p>From Greek <italic>porphyra</italic>, purple and <italic>philos</italic>, indicating a love of; gender masculine. In reference to the vibrant purple colour of the only known host.</p></tp:treatment-sec><tp:treatment-sec sec-type="remarks" id="SECID0ED4AE"><title>Remarks.</title><p><italic><tp:taxon-name><tp:taxon-name-part taxon-name-part-type="genus" reg="Membranobalanus">Membranobalanus</tp:taxon-name-part> <tp:taxon-name-part taxon-name-part-type="species" reg="porphyrophilus">porphyrophilus</tp:taxon-name-part></tp:taxon-name></italic> sp. nov. is most readily distinguished from its congeners by the narrow, beaked tergum. The absence of recurved teeth on cirrus IV, the finely striated scutal growth lines, and the weak articular structure of the opercular plates further separates the newly described species from the predominantly American group of species, viz. <italic><tp:taxon-name><tp:taxon-name-part taxon-name-part-type="genus" reg="Membranobalanus">M.</tp:taxon-name-part> <tp:taxon-name-part taxon-name-part-type="species" reg="costatus">costatus</tp:taxon-name-part></tp:taxon-name></italic>, <italic><tp:taxon-name><tp:taxon-name-part taxon-name-part-type="genus" reg="Membranobalanus">M.</tp:taxon-name-part> <tp:taxon-name-part taxon-name-part-type="species" reg="declivis">declivis</tp:taxon-name-part></tp:taxon-name></italic>, <italic><tp:taxon-name><tp:taxon-name-part taxon-name-part-type="genus" reg="Membranobalanus">M.</tp:taxon-name-part> <tp:taxon-name-part taxon-name-part-type="species" reg="koreanus">koreanus</tp:taxon-name-part></tp:taxon-name></italic>, <italic><tp:taxon-name><tp:taxon-name-part taxon-name-part-type="genus" reg="Membranobalanus">M.</tp:taxon-name-part> <tp:taxon-name-part taxon-name-part-type="species" reg="nebrias">nebrias</tp:taxon-name-part></tp:taxon-name></italic>, <italic><tp:taxon-name><tp:taxon-name-part taxon-name-part-type="genus" reg="Membranobalanus">M.</tp:taxon-name-part> <tp:taxon-name-part taxon-name-part-type="species" reg="orcutti">orcutti</tp:taxon-name-part></tp:taxon-name></italic>, and <italic><tp:taxon-name><tp:taxon-name-part taxon-name-part-type="genus" reg="Membranobalanus">M.</tp:taxon-name-part> <tp:taxon-name-part taxon-name-part-type="species" reg="robinae">robinae</tp:taxon-name-part></tp:taxon-name></italic>. The remaining species in the genus, <italic><tp:taxon-name><tp:taxon-name-part taxon-name-part-type="genus" reg="Membranobalanus">M.</tp:taxon-name-part> <tp:taxon-name-part taxon-name-part-type="species" reg="brachialis">brachialis</tp:taxon-name-part></tp:taxon-name></italic>, <italic><tp:taxon-name><tp:taxon-name-part taxon-name-part-type="genus" reg="Membranobalanus">M.</tp:taxon-name-part> <tp:taxon-name-part taxon-name-part-type="species" reg="cuneiformis">cuneiformis</tp:taxon-name-part></tp:taxon-name></italic>, and <italic><tp:taxon-name><tp:taxon-name-part taxon-name-part-type="genus" reg="Membranobalanus">M.</tp:taxon-name-part> <tp:taxon-name-part taxon-name-part-type="species" reg="longirostrum">longirostrum</tp:taxon-name-part></tp:taxon-name></italic> all bear prominent, erect spines on the pedicel of cirrus IV and lack the stout spines on the posterior margins of the rami of cirri IV–VI. This is only the second member of the genus reported from Australian waters. The other, <italic><tp:taxon-name><tp:taxon-name-part taxon-name-part-type="genus" reg="Membranobalanus">M.</tp:taxon-name-part> <tp:taxon-name-part taxon-name-part-type="species" reg="cuneiformis">cuneiformis</tp:taxon-name-part></tp:taxon-name></italic>, is known from near Darwin and was reported by <xref ref-type="bibr" rid="B11">Hiro (1936)</xref> as commensal with an unidentified species of <italic><tp:taxon-name><tp:taxon-name-part taxon-name-part-type="genus" reg="Cliona">Cliona</tp:taxon-name-part></tp:taxon-name></italic> that was bioeroding the shell of <italic><tp:taxon-name><tp:taxon-name-part taxon-name-part-type="genus" reg="Pinctada">Pinctada</tp:taxon-name-part> <tp:taxon-name-part taxon-name-part-type="species" reg="maxima">maxima</tp:taxon-name-part></tp:taxon-name></italic> (Jameson, 1901). Externally, <italic><tp:taxon-name><tp:taxon-name-part taxon-name-part-type="genus" reg="Membranobalanus">M.</tp:taxon-name-part> <tp:taxon-name-part taxon-name-part-type="species" reg="cuneiformis">cuneiformis</tp:taxon-name-part></tp:taxon-name></italic> can be separated from <italic><tp:taxon-name><tp:taxon-name-part taxon-name-part-type="genus" reg="Membranobalanus">M.</tp:taxon-name-part> <tp:taxon-name-part taxon-name-part-type="species" reg="porphyrophilus">porphyrophilus</tp:taxon-name-part></tp:taxon-name></italic> by the conical shape of the shell, resulting in a small orifice and absent radii.</p><!--PageBreak --></tp:treatment-sec><ref-list><ref id="B11"><mixed-citation xmlns:xlink="http://www.w3.org/1999/xlink" xlink:type="simple"><person-group><name name-style="western"><surname>Hiro</surname><given-names>F</given-names></name></person-group> (<year>1936</year>) <article-title>Report on the <tp:taxon-name><tp:taxon-name-part taxon-name-part-type="infraclass">Cirripedia</tp:taxon-name-part></tp:taxon-name> collected in Malayan waters by the Ship “Zuihomaru.</article-title><source>” Japan Journal of Zoology</source><volume>3</volume>: <fpage>621</fpage>–<lpage>636</lpage>.</mixed-citation></ref></ref-list></tp:taxon-treatment>
